# Supplementary material for: 16S rDNA Sequencing for Bacterial Identification in Preterm Infants with Suspected Early-Onset Neonatal Sepsis
Source: Trop Med Infect Dis. 2024 Jul 6;9(7):152. doi: 10.3390/tropicalmed9070152 (PMC11281265; doi:10.3390/tropicalmed9070152)
Supplement: Supplementary file 1 [file tropicalmed-09-00152-s001.zip]

Archive with 1 entries (1 files):
- tropicalmed-3024596-supplementary.pdf
